# Supplementary material for: Effects of Different Extraction Methods in Pharmacopoeia on the Content and Structure Transformation of Ginsenosides
Source: Molecules. 2022 Jul 6;27(14):4347. doi: 10.3390/molecules27144347 (PMC9351678; doi:10.3390/molecules27144347)
Supplement: Supplementary file 1 [file molecules-27-04347-s001.zip]

Archive with 1 entries (1 files):
- molecules-1790426-supplementary.pdf
